# Supplementary material for: Genetic Variation in Pulpwood Properties of Hybrid Larch Families and Their Progenies
Source: Plants (Basel). 2026 Jan 7;15(2):190. doi: 10.3390/plants15020190 (PMC12844769; doi:10.3390/plants15020190)
Supplement: Supplementary file 1 [file plants-15-00190-s001.zip › Supplementary Tables.xlsx]

## Sheet: S1
S1：Principal component analysis of different families
Index	PC1	PC2	PC3	PC4
H	0.868	-0.012	-0.494	-0.036
DBH	0.563	0.672	0.099	0.466
V	0.566	0.674	0.037	0.458
BD	-0.741	0.557	0.211	0.27
CC	-0.723	0.45	0.491	0.027
HCC	-0.741	0.49	0.437	0.082
TCC	0.174	0.599	-0.308	-0.607
LC	-0.086	-0.477	0.637	-0.493
FL	0.83	0.477	0.139	-0.241
FW	0.695	0.672	0.124	-0.212
FL/W	0.353	-0.929	0.064	-0.073
CPY	0.411	-0.522	0.412	0.597
FPY	0.469	-0.386	0.749	0.154
SRR	-0.129	-0.308	-0.761	0.441
PP	0.84	0.033	0.539	-0.04
Eigenvalue	5.457	4.307	2.871	1.805
Contribution Rate /%	36.379	28.71	19.137	12.033
Cumulative contribution rate /%	36.379	65.09	84.226	96.259
H: Tree height, DBH: Diameter at Breast Height, V: Volume, BD: Base density, CC: Cellulose content, HCC: Hemicellulose content, TCC: Total cellulose content, LC: Lignin content, FL: Fiber length, FW: Fiber width, FL/W: Fiber length/width, CPY: Coarse pulp yield, FPY: Fine pulp yield, SRR: Sieve residue ratio, PPC: Pulp production

## Sheet: S2
S2：Composite index values, normalized principal component score, D values, and drought tolerance ranking of family
Famliy	X1	X2	X3	X4	U(X1)	U(X2)	U(X3)	U(X4)	D value	Ranking
LK5 × LO78-3	-1.046	1.636	-0.639	0.539	0.005	1	0.224	0.693	0.431	3
LG7 × LK77-2	-1.061	0.004	1.779	-0.288	0	0.364	1	0.401	0.357	4
LK3 × LG2	1.845	1.086	0.356	-0.481	1	0.785	0.543	0.333	0.762	1
LK3 × LG9	-0.295	-0.269	-1.336	-0.701	0.263	0.257	0	0.255	0.208	6
LK5 × LO77-3	-0.132	-0.928	-0.195	-1.423	0.32	0	0.366	0	0.194	7
LK5 × LG9	0.213	-0.907	-0.471	1.41	0.438	0.008	0.278	1	0.348	5
LK12 × LG9	0.476	-0.623	0.507	0.945	0.529	0.119	0.592	0.836	0.457	2
Note: X: Composite index values, U(X): normalized principal component score
